# Supplementary material for: Immunogenicity of Recombinant-Deficient Lactobacillus casei with Complementary Plasmid Expressing Alanine Racemase Gene and Core Neutralizing Epitope Antigen against Porcine Epidemic Diarrhea Virus
Source: Vaccines (Basel). 2021 Sep 26;9(10):1084. doi: 10.3390/vaccines9101084 (PMC8537014; doi:10.3390/vaccines9101084)
Supplement: Supplementary file 1 [file vaccines-09-01084-s001.zip]

Archive with 1 entries (1 files):
- vaccines-1355793 Supplementary materials.docx
